# Supplementary material for: The Implications of Connexin 43 Deficiency during the Early Stages of Chemically Induced Mouse Colon Carcinogenesis
Source: Antioxidants (Basel). 2022 Nov 30;11(12):2368. doi: 10.3390/antiox11122368 (PMC9774636; doi:10.3390/antiox11122368)
Supplement: Supplementary file 1 [file antioxidants-11-02368-s001.zip]

Archive with 1 entries (1 files):
- antioxidants-2042958-supplementary.pdf
